# Supplementary material for: PEBP balances apoptosis and autophagy in whitefly upon arbovirus infection
Source: Nat Commun. 2022 Feb 11;13:846. doi: 10.1038/s41467-022-28500-8 (PMC8837789; doi:10.1038/s41467-022-28500-8)
Supplement: Supplementary file 4 — Source Data [file 41467_2022_28500_MOESM4_ESM.zip]

Archive with 310 entries (274 files):
- Source data/
- Source data/Colocalization proportion (MCC).xlsx
- Source data/Fig1 A,B/
- Source data/Fig1 A,B/ATG8(CP)-MG_c1+3.jpg
- Source data/Fig1 A,B/ATG8(CP)-MG_c1.jpg
- Source data/Fig1 A,B/ATG8(CP)-MG_c3.jpg
- Source data/Fig1 A,B/ATG8(CP)-SG_c1+3.jpg
- Source data/Fig1 A,B/ATG8(CP)-SG_c1.jpg
- Source data/Fig1 A,B/ATG8(CP)-SG_c3.jpg
- Source data/Fig1 A,B/ATG8(NV)-MG_c1+3.jpg
- Source data/Fig1 A,B/ATG8(NV)-MG_c1.jpg
- Source data/Fig1 A,B/ATG8(NV)-MG_c3.jpg
- Source data/Fig1 A,B/ATG8(NV)-SG_c1+2+3.jpg
- Source data/Fig1 A,B/ATG8(NV)-SG_c1.jpg
- Source data/Fig1 A,B/ATG8(NV)-SG_c3.jpg
- Source data/Fig1 A,B/MG-CTL_c1+2.jpg
- Source data/Fig1 A,B/MG-CTL_c1.jpg
- Source data/Fig1 A,B/MG-CTL_c2.jpg
- Source data/Fig1 A,B/MG-TYLCV_c1+2.jpg
- Source data/Fig1 A,B/MG-TYLCV_c1.jpg
- Source data/Fig1 A,B/MG-TYLCV_c2.jpg
- Source data/Fig1 A,B/SG-CTL_c1+2.jpg
- Source data/Fig1 A,B/SG-CTL_c1.jpg
- Source data/Fig1 A,B/SG-CTL_c2.jpg
- Source data/Fig1 A,B/SG-TYLCV_c1+2.jpg
- Source data/Fig1 A,B/SG-TYLCV_c1.jpg
- Source data/Fig1 A,B/SG-TYLCV_c2.jpg
- Source data/Fig1 C,D/
- Source data/Fig1 C,D/Fig1 C,D.xlsx
- Source data/Fig1 E/
- Source data/Fig1 E/ATG8.tif
- Source data/Fig1 E/Casp3.tif
- Source data/Fig1 E/cCasp3.tif
- Source data/Fig1 E/CP.tif
- Source data/Fig1 E/GAPDH.tif
- Source data/Fig1 E/SQSTM1.tif
- Source data/Fig2 A/
- Source data/Fig2 A/DDONeg.jpg
- Source data/Fig2 A/DDOPEBP4.jpg
- Source data/Fig2 A/DDOPos.jpg
- Source data/Fig2 A/DDOT7.jpg
- Source data/Fig2 A/QDONeg.jpg
- Source data/Fig2 A/QDOPEBP4.jpg
- Source data/Fig2 A/QDOPos.jpg
- Source data/Fig2 A/QDOT7.jpg
- Source data/Fig2 A/TDONeg.jpg
- Source data/Fig2 A/TDOPEBP4.jpg
- Source data/Fig2 A/TDOPos.jpg
- Source data/Fig2 A/TDOT7.jpg
- Source data/Fig2 B,C/
- Source data/Fig2 B,C/anti-GST.tif
- Source data/Fig2 B,C/anti-His.tif
- Source data/Fig2 B,C/CP.tif
- Source data/Fig2 B,C/PEBP4 (long exposure).tif
- Source data/Fig2 B,C/PEBP4 (short exposure).tif
- Source data/Fig2 D/
- Source data/Fig2 D/CP-PEBP4-MG (2).tif
- Source data/Fig2 D/CP-PEBP4-MG (3).tif
- Source data/Fig2 D/CP-PEBP4-MG (4).tif
- Source data/Fig2 D/CP-PEBP4-MG (5).tif
- Source data/Fig2 D/CP-PEBP4-MG (6).tif
- Source data/Fig2 D/CP-PEBP4-MG (7).tif
- Source data/Fig2 D/CP-PEBP4-MG.png
- Source data/Fig2 D/CP-PEBP4-MG.tif
- Source data/Fig2 D/CP-PEBP4-MG_c1+2 (2).tif
- Source data/Fig2 D/CP-PEBP4-MG_c1+2+3+4 (2).tif
- Source data/Fig2 D/CP-PEBP4-MG_c1+2+3+4.tif
- Source data/Fig2 D/CP-PEBP4-MG_c1+2+3.tif
- Source data/Fig2 D/CP-PEBP4-MG_c1+2.tif
- Source data/Fig2 D/CP-PEBP4-MG_c1.jpg
- Source data/Fig2 D/CP-PEBP4-MG_c2.jpg
- Source data/Fig2 D/CP-PEBP4-MG_c3.jpg
- Source data/Fig2 D/V-SG-2-3 (Snapshot).tif
- Source data/Fig2 D/V-SG-3D.png
- Source data/Fig2 D/V-SG_c1 (2).tif
- Source data/Fig2 D/V-SG_c1+2+3 (2).tif
- Source data/Fig2 D/V-SG_c1+2+3 (3).tif
- Source data/Fig2 D/V-SG_c1+2+3 (4).tif
- Source data/Fig2 D/V-SG_c1+2+3 (5).tif
- Source data/Fig2 D/V-SG_c1.tif
- Source data/Fig2 D/V-SG_c2 (2).tif
- Source data/Fig2 D/V-SG_c2.tif
- Source data/Fig2 D/V-SG_c3 (2).tif
- Source data/Fig2 D/V-SG_c3.tif
- Source data/Fig3 A-C/
- Source data/Fig3 A-C/Fig3 A-C.xlsx
- Source data/Fig3 D/
- Source data/Fig3 D/MG-dsGFPr_c2.jpg
- Source data/Fig3 D/MG-dsGFP_c1+2.jpg
- Source data/Fig3 D/MG-dsGFP_c1.jpg
- Source data/Fig3 D/MG-dsPEBP4_c1+2.jpg
- Source data/Fig3 D/MG-dsPEBP4_c1.jpg
- Source data/Fig3 D/MG-dsPEBP4_c2.jpg
- Source data/Fig3 D/SG-dsGFP_c1+2.jpg
- Source data/Fig3 D/SG-dsGFP_c1.jpg
- Source data/Fig3 D/SG-dsGFP_c2.jpg
- Source data/Fig3 D/SG-dsPEBP4_c1+2.jpg
- Source data/Fig3 D/SG-dsPEBP4_c1.jpg
- Source data/Fig3 D/SG-dsPEBP4_c2.jpg
- Source data/Fig3 E/
- Source data/Fig3 E/ATG8-dsGFP(CP)-MG_c1+2.jpg
- Source data/Fig3 E/ATG8-dsGFP(CP)-MG_c1.jpg
- Source data/Fig3 E/ATG8-dsGFP(CP)-MG_c2.jpg
- Source data/Fig3 E/ATG8-dsGFP(CP)-SG_c1+2.tif
- Source data/Fig3 E/ATG8-dsGFP(CP)-SG_c1.tif
- Source data/Fig3 E/ATG8-dsGFP(CP)-SG_c2.tif
- Source data/Fig3 E/ATG8-dsPEBP4(CP)-MG_c1+2.tif
- Source data/Fig3 E/ATG8-dsPEBP4(CP)-MG_c1.tif
- Source data/Fig3 E/ATG8-dsPEBP4(CP)-MG_c2.tif
- Source data/Fig3 E/ATG8-dsPEBP4(CP)-SG_c1+2.tif
- Source data/Fig3 E/ATG8-dsPEBP4(CP)-SG_c1.tif
- Source data/Fig3 E/ATG8-dsPEBP4(CP)-SG_c2.tif
- Source data/Fig3 F/
- Source data/Fig3 F/ATG8.tif
- Source data/Fig3 F/CASP3.2.tif
- Source data/Fig3 F/cCasp3.tif
- Source data/Fig3 F/CP.tif
- Source data/Fig3 F/GAPDH.tif
- Source data/Fig3 F/PEBP4.tif
- Source data/Fig3 F/SQSTM1.tif
- Source data/Fig4 A/
- Source data/Fig4 A/input-GST.tif
- Source data/Fig4 A/input-His.tif
- Source data/Fig4 A/pd-GST.tif
- Source data/Fig4 A/pd-His.tif
- Source data/Fig4 B/
- Source data/Fig4 B/input-Raf1.tif
- Source data/Fig4 B/pd-Raf1.tif
- Source data/Fig4 B/PEBP.tif
- Source data/Fig4 C/
- Source data/Fig4 C/GAPDH.tif
- Source data/Fig4 C/pERK.tif
- Source data/Fig4 C/pMEK.tif
- Source data/Fig4 C/pRaf1.tif
- Source data/Fig4 C/Raf1.tif
- Source data/Fig4 D/
- Source data/Fig4 D/GAPDH.tif
- Source data/Fig4 D/GST-PEBP4.tif
- Source data/Fig4 D/PEBP.tif
- Source data/Fig4 D/pMEK-pERK.tif
- Source data/Fig4 D/pRaf1.tif
- Source data/Fig4 D/Raf1.tif
- Source data/Fig4 E/
- Source data/Fig4 E/CP.tif
- Source data/Fig4 E/GAPDH.tif
- Source data/Fig4 E/pMEK&pERKE.tif
- Source data/Fig4 E/pRaf1.tif
- Source data/Fig4 E/Raf1.tif
- Source data/Fig4 F/
- Source data/Fig4 F/input-CP.tif
- Source data/Fig4 F/input-PEBP4.tif
- Source data/Fig4 F/input-Raf.tif
- Source data/Fig4 F/PD-CP.tif
- Source data/Fig4 F/pd-Raf1.tif
- Source data/Fig4 F/PEBP4.tif
- Source data/Fig4 G/
- Source data/Fig4 G/Fig 4G.tif
- Source data/Fig4 G/MG (Snapshot).tif
- Source data/Fig4 G/MG-1_c1+2+3+4.tif
- Source data/Fig4 G/SG (Snapshot).tif
- Source data/Fig4 G/Untitled28.tif
- Source data/Fig4 G/Untitled37.tif
- Source data/Fig4 G/Untitled40.tif
- Source data/Fig4 G/Untitled41.tif
- Source data/Fig4 G/Untitled42.tif
- Source data/Fig4 G/Untitled43.tif
- Source data/Fig4 G/Untitled44_c2+3+4.tif
- Source data/Fig4 G/Untitled44_c2.tif
- Source data/Fig4 G/Untitled44_c3.tif
- Source data/Fig4 G/Untitled44_c4.tif
- Source data/Fig4 G/Untitled45_c2+3+4.tif
- Source data/Fig4 G/Untitled45_c2.tif
- Source data/Fig4 G/Untitled45_c3.tif
- Source data/Fig4 G/Untitled45_c4.tif
- Source data/Fig4 G/Untitled47.tif
- Source data/Fig4 H/
- Source data/Fig4 H/DMSO-MG_c1+2.jpg
- Source data/Fig4 H/DMSO-MG_c1.jpg
- Source data/Fig4 H/DMSO-MG_c2.jpg
- Source data/Fig4 H/DMSO-SG_c1+2.jpg
- Source data/Fig4 H/DMSO-SG_c1.jpg
- Source data/Fig4 H/DMSO-SG_c2.jpg
- Source data/Fig4 H/Mird-MG_c1+2.jpg
- Source data/Fig4 H/Mird-MG_c1.jpg
- Source data/Fig4 H/Mird-MG_c2.jpg
- Source data/Fig4 H/Mird-SG_c1+2.jpg
- Source data/Fig4 H/Mird-SG_c1.jpg
- Source data/Fig4 H/Mird-SG_c2.jpg
- Source data/Fig4 I/
- Source data/Fig4 I/ATG8.tif
- Source data/Fig4 I/Casp3.tif
- Source data/Fig4 I/cCasp3.tif
- Source data/Fig4 I/CP.tif
- Source data/Fig4 I/GAPDH.tif
- Source data/Fig4 I/PEBP.tif
- Source data/Fig4 I/pMEK&pERK.tif
- Source data/Fig4 I/pRaf1.tif
- Source data/Fig4 I/Raf1.tif
- Source data/Fig4 I/SQSTM1.tif
- Source data/Fig5 A/
- Source data/Fig5 A/input-GST.tif
- Source data/Fig5 A/input-HisATG8.tif
- Source data/Fig5 A/PD-GST.tif
- Source data/Fig5 A/PD-HisATG8.tif
- Source data/Fig5 B/
- Source data/Fig5 B/ATG8 (input+pd).tif
- Source data/Fig5 B/PEBP4 (input+pd) (short exposure).tif
- Source data/Fig5 B/PEBP4 (input+pd).tif
- Source data/Fig5 C/
- Source data/Fig5 C/ATG8.tif
- Source data/Fig5 C/CP.tif
- Source data/Fig5 C/GAPDH.tif
- Source data/Fig5 C/SQSTM1.tif
- Source data/Fig5 D/
- Source data/Fig5 D/ATG8.tif
- Source data/Fig5 D/GAPDH.tif
- Source data/Fig5 D/PEBP4.tif
- Source data/Fig5 D/SQSTM1.tif
- Source data/Fig5 E/
- Source data/Fig5 E/ATG8.tif
- Source data/Fig5 E/CP.tif
- Source data/Fig5 E/GAPDH.tif
- Source data/Fig5 E/GST-PEBP4.tif
- Source data/Fig5 E/SQSTM1.tif
- Source data/Fig5 F/
- Source data/Fig5 F/Input-GSTPEBP4.tif
- Source data/Fig5 F/Input-HIS.tif
- Source data/Fig5 F/PD-GSTPEBP4.tif
- Source data/Fig5 F/PD-HIS.tif
- Source data/Fig5 G/
- Source data/Fig5 G/Fig 5G.tif
- Source data/Fig5 G/MG6 (Snapshot).tif
- Source data/Fig5 G/MG6-1_c1+2+3+4.tif
- Source data/Fig5 G/MG6-2_c1+2+3+4.tif
- Source data/Fig5 G/MG6-3_c2+3.tif
- Source data/Fig5 G/MG6-3_c2+4.tif
- Source data/Fig5 G/MG6-3_c3+4.tif
- Source data/Fig5 G/SG3 (Snapshot).tif
- Source data/Fig5 G/SG3-1_c1+2+3+4.tif
- Source data/Fig5 G/Untitled10_c3+4.tif
- Source data/Fig5 G/Untitled7.tif
- Source data/Fig5 G/Untitled8_c2+3.tif
- Source data/Fig5 G/Untitled8_c2+4.tif
- Source data/Fig6 A/
- Source data/Fig6 A/CP.tif
- Source data/Fig6 A/GAPDH.tif
- Source data/Fig6 B/
- Source data/Fig6 B/Fig6 B.xlsx
- Source data/Fig6 C/
- Source data/Fig6 C/ATG8.tif
- Source data/Fig6 C/CASP3.tif
- Source data/Fig6 C/cCASP3.tif
- Source data/Fig6 C/CP.tif
- Source data/Fig6 C/GAPDH.tif
- Source data/Fig6 C/P62.tif
- Source data/Fig6 D-G/
- Source data/Fig6 D-G/CP1.tif
- Source data/Fig6 D-G/Fig6 D-G.xlsx
- Source data/Relative Intensity.xlsx
- Source data/SFig2/
- Source data/SFig2/20210715230610.png
- Source data/SFig2/20210715231234.png
- Source data/SFig2/CTL-MG_c1+3.tif
- Source data/SFig2/CTL-MG_c1.tif
- Source data/SFig2/CTL-MG_c3.tif
- Source data/SFig2/N-SG-1-1_c1+3.tif
- Source data/SFig2/N-SG-1-1_c1.tif
- Source data/SFig2/N-SG-1-1_c3.tif
- Source data/SFig3 A,B/
- Source data/SFig3 A,B/GAPDH.tif
- Source data/SFig3 A,B/PEBP4.tif
- Source data/SFig3 A,B/SFig 3A,B.xlsx
- Source data/SFig4/
- Source data/SFig4/CTLMG5 (Snapshot 1).tif
- Source data/SFig4/CTLSG (Snapshot).tif
- Source data/SFig4/GAPDH.tif
- Source data/SFig4/pMEK&pERK.tif
- Source data/SFig4/pRaf1.tif
- Source data/SFig4/Raf1.tif
- Source data/SFig4/SFig4 A.xlsx
- Source data/SFig4/Untitled12.tif
- Source data/SFig4/Untitled13.tif
- Source data/SFig4/Untitled18.tif
- Source data/SFig4/Untitled19.tif
- Source data/SFig4/Untitled20.tif
- Source data/SFig4/Untitled21.tif
- Source data/SFig4/Untitled22.tif
- Source data/SFig4/Untitled25.tif
- Source data/SFig4/Untitled26.tif
- Source data/SFig5 B/
- Source data/SFig5 B/MG2-1_c1+2+3+4.tif
- Source data/SFig5 B/MG2-2_c1+2+3+4.tif
- Source data/SFig5 B/SG-PEBP-ATG8_c1+2+3+4 (2).tif
- Source data/SFig5 B/SG-PEBP-ATG8_c1+2+3+4.tif
- Source data/SFig5 B/SG5-1 (Snapshot).tif
- Source data/SFig5 B/SG5-2_c1+2+3+4 (2).tif
- Source data/SFig5 B/SG5-2_c1+2+3+4.tif
- Source data/SFig5 B/Untitled10_c1+2+3+4.tif
- Source data/SFig5 B/Untitled14_c1+2+3+4.tif
- Source data/SFig5 B/Untitled15_c1+2+3+4.tif
[truncated: 10 more entries]
