# Supplementary material for: PEBP balances apoptosis and autophagy in whitefly upon arbovirus infection
Source: Nat Commun. 2022 Feb 11;13:846. doi: 10.1038/s41467-022-28500-8 (PMC8837789; doi:10.1038/s41467-022-28500-8)
Supplement: Supplementary file 4 — Source Data [file 41467_2022_28500_MOESM4_ESM.zip › Source data/Colocalization proportion (MCC).xlsx]

## Sheet: Fig2D
M1		ME1			ME2
Pearson's R value (no threshold), 0.27		Pearson's R value (no threshold), 0.26			Pearson's R value (no threshold), 0.36
Pearson's R value (below threshold), -0.00		Pearson's R value (below threshold), -0.00			Pearson's R value (below threshold), -0.00
Pearson's R value (above threshold), -0.35		Pearson's R value (above threshold), 0.16			Pearson's R value (above threshold), 0.29
Li's ICQ value, 0.442		Li's ICQ value, 0.292			Li's ICQ value, 0.320
Spearman's rank correlation value, 0.23266212		Spearman's rank correlation value, 0.12942761			Spearman's rank correlation value, 0.27696497
Spearman's correlation t-statistic, 103.7391		Spearman's correlation t-statistic, 42.5239			Spearman's correlation t-statistic, 123.0792
t-statistic degrees of freedom, 188046.000		t-statistic degrees of freedom, 106139.000			t-statistic degrees of freedom, 182330.000
Manders' M1 (Above zero intensity of Ch2), 0.199		Manders' M1 (Above zero intensity of Ch2), 0.093			Manders' M1 (Above zero intensity of Ch2), 0.164
Manders' M2 (Above zero intensity of Ch1), 0.453		Manders' M2 (Above zero intensity of Ch1), 0.794			Manders' M2 (Above zero intensity of Ch1), 0.976
Manders' tM1 (Above autothreshold of Ch2), 0.199		Manders' tM1 (Above autothreshold of Ch2), 0.087			Manders' tM1 (Above autothreshold of Ch2), 0.164
Manders' tM2 (Above autothreshold of Ch1), 0.384		Manders' tM2 (Above autothreshold of Ch1), 0.608			Manders' tM2 (Above autothreshold of Ch1), 0.924
S1		SZ1
Pearson's R value (no threshold), 0.09		Pearson's R value (no threshold), 0.23
Pearson's R value (below threshold), -0.00		Pearson's R value (below threshold), -0.00
Pearson's R value (above threshold), -0.38		Pearson's R value (above threshold), -0.11
Li's ICQ value, 0.466		Li's ICQ value, 0.438
Spearman's rank correlation value, 0.04815875		Spearman's rank correlation value, 0.26408525
Spearman's correlation t-statistic, 24.6858		Spearman's correlation t-statistic, 140.1879
t-statistic degrees of freedom, 262142.000		t-statistic degrees of freedom, 262142.000
Manders' M1 (Above zero intensity of Ch2), 0.101		Manders' M1 (Above zero intensity of Ch2), 0.185
Manders' M2 (Above zero intensity of Ch1), 0.097		Manders' M2 (Above zero intensity of Ch1), 0.609
Manders' tM1 (Above autothreshold of Ch2), 0.090		Manders' tM1 (Above autothreshold of Ch2), 0.174
Manders' tM2 (Above autothreshold of Ch1), 0.064		Manders' tM2 (Above autothreshold of Ch1), 0.478

## Sheet: Fig4G
4M1(Red+Blue)						4M2(Red+Blue)						4ME(Red+Blue)						4SZ(Red+Blue)						4S(Red+Blue)
Pearson's R value (no threshold), 0.30						Pearson's R value (no threshold), 0.74						Pearson's R value (no threshold), 0.73						Pearson's R value (no threshold), 0.13						Pearson's R value (no threshold), 0.36						Pearson's R value (no threshold), 0.79						Pearson's R value (no threshold), 0.77
Pearson's R value (below threshold), -0.00						Pearson's R value (below threshold), 0.48						Pearson's R value (below threshold), 0.45						Pearson's R value (below threshold), -0.00						Pearson's R value (below threshold), -0.00						Pearson's R value (below threshold), -0.00						Pearson's R value (below threshold), -0.00
Pearson's R value (above threshold), 0.03						Pearson's R value (above threshold), 0.09						Pearson's R value (above threshold), 0.26						Pearson's R value (above threshold), -0.23						Pearson's R value (above threshold), 0.12						Pearson's R value (above threshold), 0.72						Pearson's R value (above threshold), 0.67
Li's ICQ value, 0.393						Li's ICQ value, 0.484						Li's ICQ value, 0.409						Li's ICQ value, 0.231						Li's ICQ value, 0.289						Li's ICQ value, 0.316						Li's ICQ value, 0.386
Spearman's rank correlation value, 0.64908598						Spearman's rank correlation value, 0.86324613						Spearman's rank correlation value, 0.83452518						Spearman's rank correlation value, 0.32968201						Spearman's rank correlation value, 0.55919967						Spearman's rank correlation value, 0.43907135						Spearman's rank correlation value, 0.69510204
Spearman's correlation t-statistic, 873.7351						Spearman's correlation t-statistic, 1751.1738						Spearman's correlation t-statistic, 418.6953						Spearman's correlation t-statistic, 357.5860						Spearman's correlation t-statistic, 690.7082						Spearman's correlation t-statistic, 19.0467						Spearman's correlation t-statistic, 37.6836
t-statistic degrees of freedom, 1048574.000						t-statistic degrees of freedom, 1048574.000						t-statistic degrees of freedom, 76414.000						t-statistic degrees of freedom, 1048574.000						t-statistic degrees of freedom, 1048574.000						t-statistic degrees of freedom, 1519.000						t-statistic degrees of freedom, 1519.000
Manders' M1 (Above zero intensity of Ch2), 0.859						Manders' M1 (Above zero intensity of Ch2), 0.947						Manders' M1 (Above zero intensity of Ch2), 0.944						Manders' M1 (Above zero intensity of Ch2), 0.256						Manders' M1 (Above zero intensity of Ch2), 0.555						Manders' M1 (Above zero intensity of Ch2), 0.489						Manders' M1 (Above zero intensity of Ch2), 0.726
Manders' M2 (Above zero intensity of Ch1), 0.671						Manders' M2 (Above zero intensity of Ch1), 0.994						Manders' M2 (Above zero intensity of Ch1), 0.988						Manders' M2 (Above zero intensity of Ch1), 0.923						Manders' M2 (Above zero intensity of Ch1), 0.997						Manders' M2 (Above zero intensity of Ch1), 1.000						Manders' M2 (Above zero intensity of Ch1), 1.000
Manders' tM1 (Above autothreshold of Ch2), 0.763						Manders' tM1 (Above autothreshold of Ch2), 0.609						Manders' tM1 (Above autothreshold of Ch2), 0.586						Manders' tM1 (Above autothreshold of Ch2), 0.158						Manders' tM1 (Above autothreshold of Ch2), 0.485						Manders' tM1 (Above autothreshold of Ch2), 0.433						Manders' tM1 (Above autothreshold of Ch2), 0.696
Manders' tM2 (Above autothreshold of Ch1), 0.587						Manders' tM2 (Above autothreshold of Ch1), 0.813						Manders' tM2 (Above autothreshold of Ch1), 0.799						Manders' tM2 (Above autothreshold of Ch1), 0.376						Manders' tM2 (Above autothreshold of Ch1), 0.798						Manders' tM2 (Above autothreshold of Ch1), 0.931						Manders' tM2 (Above autothreshold of Ch1), 0.959
4M1(Red+Green)						4M2(Red+Green)																								(Red+Green)
Pearson's R value (no threshold), 0.38						Pearson's R value (no threshold), 0.48						Pearson's R value (no threshold), 0.51						Pearson's R value (no threshold), 0.07						Pearson's R value (no threshold), 0.17						Pearson's R value (no threshold), 0.83
Pearson's R value (below threshold), -0.00						Pearson's R value (below threshold), 0.18						Pearson's R value (below threshold), 0.13						Pearson's R value (below threshold), 0.06						Pearson's R value (below threshold), -0.00						Pearson's R value (below threshold), 0.48
Pearson's R value (above threshold), 0.26						Pearson's R value (above threshold), 0.19						Pearson's R value (above threshold), 0.24						Pearson's R value (above threshold), -0.07						Pearson's R value (above threshold), -0.05						Pearson's R value (above threshold), 0.72
Li's ICQ value, 0.419						Li's ICQ value, 0.464						Li's ICQ value, 0.328						Li's ICQ value, 0.211						Li's ICQ value, 0.243						Li's ICQ value, 0.298
Spearman's rank correlation value, 0.57739322						Spearman's rank correlation value, 0.65746368						Spearman's rank correlation value, 0.60845526						Spearman's rank correlation value, 0.10549595						Spearman's rank correlation value, 0.27290347						Spearman's rank correlation value, 0.46321196
Spearman's correlation t-statistic, 724.1575						Spearman's correlation t-statistic, 893.5029						Spearman's correlation t-statistic, 211.9434						Spearman's correlation t-statistic, 108.6340						Spearman's correlation t-statistic, 290.4791						Spearman's correlation t-statistic, 20.3706
t-statistic degrees of freedom, 1048574.000						t-statistic degrees of freedom, 1048574.000						t-statistic degrees of freedom, 76414.000						t-statistic degrees of freedom, 1048574.000						t-statistic degrees of freedom, 1048574.000						t-statistic degrees of freedom, 1519.000
Manders' M1 (Above zero intensity of Ch2), 0.617						Manders' M1 (Above zero intensity of Ch2), 0.673						Manders' M1 (Above zero intensity of Ch2), 0.731						Manders' M1 (Above zero intensity of Ch2), 0.024						Manders' M1 (Above zero intensity of Ch2), 0.165						Manders' M1 (Above zero intensity of Ch2), 0.400
Manders' M2 (Above zero intensity of Ch1), 0.903						Manders' M2 (Above zero intensity of Ch1), 0.971						Manders' M2 (Above zero intensity of Ch1), 0.966						Manders' M2 (Above zero intensity of Ch1), 0.986						Manders' M2 (Above zero intensity of Ch1), 0.991						Manders' M2 (Above zero intensity of Ch1), 1.000
Manders' tM1 (Above autothreshold of Ch2), 0.617						Manders' tM1 (Above autothreshold of Ch2), 0.359						Manders' tM1 (Above autothreshold of Ch2), 0.400						Manders' tM1 (Above autothreshold of Ch2), 0.024						Manders' tM1 (Above autothreshold of Ch2), 0.165						Manders' tM1 (Above autothreshold of Ch2), 0.235
Manders' tM2 (Above autothreshold of Ch1), 0.842						Manders' tM2 (Above autothreshold of Ch1), 0.814						Manders' tM2 (Above autothreshold of Ch1), 0.815						Manders' tM2 (Above autothreshold of Ch1), 0.478						Manders' tM2 (Above autothreshold of Ch1), 0.559						Manders' tM2 (Above autothreshold of Ch1), 0.834
4M1(Green+Blue)																														4SE1(Green+Blue)
Pearson's R value (no threshold), 0.30						Pearson's R value (no threshold), 0.56						Pearson's R value (no threshold), 0.67						Pearson's R value (no threshold), 0.04						Pearson's R value (no threshold), 0.10						Pearson's R value (no threshold), 0.73						Pearson's R value (no threshold), 0.66
Pearson's R value (below threshold), -0.00						Pearson's R value (below threshold), 0.25						Pearson's R value (below threshold), 0.21						Pearson's R value (below threshold), -0.00						Pearson's R value (below threshold), -0.00						Pearson's R value (below threshold), 0.44						Pearson's R value (below threshold), 0.56
Pearson's R value (above threshold), 0.17						Pearson's R value (above threshold), 0.21						Pearson's R value (above threshold), 0.41						Pearson's R value (above threshold), -0.32						Pearson's R value (above threshold), -0.32						Pearson's R value (above threshold), 0.03						Pearson's R value (above threshold), 0.21
Li's ICQ value, 0.381						Li's ICQ value, 0.470						Li's ICQ value, 0.384						Li's ICQ value, 0.402						Li's ICQ value, 0.348						Li's ICQ value, 0.418						Li's ICQ value, 0.377
Spearman's rank correlation value, 0.52715115						Spearman's rank correlation value, 0.69330121						Spearman's rank correlation value, 0.64984071						Spearman's rank correlation value, 0.05797074						Spearman's rank correlation value, 0.21176443						Spearman's rank correlation value, 0.55880626						Spearman's rank correlation value, 0.66879103
Spearman's correlation t-statistic, 635.2322						Spearman's correlation t-statistic, 985.1409						Spearman's correlation t-statistic, 236.3413						Spearman's correlation t-statistic, 59.4620						Spearman's correlation t-statistic, 221.8786						Spearman's correlation t-statistic, 26.2621						Spearman's correlation t-statistic, 35.0604
t-statistic degrees of freedom, 1048574.000						t-statistic degrees of freedom, 1048574.000						t-statistic degrees of freedom, 76414.000						t-statistic degrees of freedom, 1048574.000						t-statistic degrees of freedom, 1048574.000						t-statistic degrees of freedom, 1519.000						t-statistic degrees of freedom, 1519.000
Manders' M1 (Above zero intensity of Ch2), 0.496						Manders' M1 (Above zero intensity of Ch2), 0.961						Manders' M1 (Above zero intensity of Ch2), 0.955						Manders' M1 (Above zero intensity of Ch2), 0.286						Manders' M1 (Above zero intensity of Ch2), 0.512						Manders' M1 (Above zero intensity of Ch2), 0.932						Manders' M1 (Above zero intensity of Ch2), 0.989
Manders' M2 (Above zero intensity of Ch1), 0.911						Manders' M2 (Above zero intensity of Ch1), 0.723						Manders' M2 (Above zero intensity of Ch1), 0.811						Manders' M2 (Above zero intensity of Ch1), 0.032						Manders' M2 (Above zero intensity of Ch1), 0.170						Manders' M2 (Above zero intensity of Ch1), 0.769						Manders' M2 (Above zero intensity of Ch1), 0.660
Manders' tM1 (Above autothreshold of Ch2), 0.496						Manders' tM1 (Above autothreshold of Ch2), 0.708						Manders' tM1 (Above autothreshold of Ch2), 0.792						Manders' tM1 (Above autothreshold of Ch2), 0.093						Manders' tM1 (Above autothreshold of Ch2), 0.197						Manders' tM1 (Above autothreshold of Ch2), 0.841						Manders' tM1 (Above autothreshold of Ch2), 0.952
Manders' tM2 (Above autothreshold of Ch1), 0.833						Manders' tM2 (Above autothreshold of Ch1), 0.326						Manders' tM2 (Above autothreshold of Ch1), 0.464						Manders' tM2 (Above autothreshold of Ch1), 0.032						Manders' tM2 (Above autothreshold of Ch1), 0.154						Manders' tM2 (Above autothreshold of Ch1), 0.400						Manders' tM2 (Above autothreshold of Ch1), 0.364

## Sheet: Fig5G
5ME(Red+Blue)						5SE(Red+Blue)
Pearson's R value (no threshold), 0.23						Pearson's R value (no threshold), 0.34
Pearson's R value (below threshold), -0.00						Pearson's R value (below threshold), -0.00
Pearson's R value (above threshold), -0.11						Pearson's R value (above threshold), -0.14
Li's ICQ value, 0.419						Li's ICQ value, 0.238
Spearman's rank correlation value, 0.31337080						Spearman's rank correlation value, 0.42024204
Spearman's correlation t-statistic, 289.0728						Spearman's correlation t-statistic, 74.5597
t-statistic degrees of freedom, 767374.000						t-statistic degrees of freedom, 25919.000
Manders' M1 (Above zero intensity of Ch2), 0.209						Manders' M1 (Above zero intensity of Ch2), 0.492
Manders' M2 (Above zero intensity of Ch1), 0.681						Manders' M2 (Above zero intensity of Ch1), 0.937
Manders' tM1 (Above autothreshold of Ch2), 0.164						Manders' tM1 (Above autothreshold of Ch2), 0.337
Manders' tM2 (Above autothreshold of Ch1), 0.574						Manders' tM2 (Above autothreshold of Ch1), 0.582
5ME(Red+Green)
Pearson's R value (no threshold), 0.19						Pearson's R value (no threshold), 0.33
Pearson's R value (below threshold), -0.00						Pearson's R value (below threshold), -0.01
Pearson's R value (above threshold), 0.06						Pearson's R value (above threshold), 0.11
Li's ICQ value, 0.414						Li's ICQ value, 0.225
Spearman's rank correlation value, 0.12981268						Spearman's rank correlation value, 0.27543850
Spearman's correlation t-statistic, 114.6862						Spearman's correlation t-statistic, 19.4793
t-statistic degrees of freedom, 767374.000						t-statistic degrees of freedom, 4622.000
Manders' M1 (Above zero intensity of Ch2), 0.058						Manders' M1 (Above zero intensity of Ch2), 0.200
Manders' M2 (Above zero intensity of Ch1), 0.699						Manders' M2 (Above zero intensity of Ch1), 0.984
Manders' tM1 (Above autothreshold of Ch2), 0.058						Manders' tM1 (Above autothreshold of Ch2), 0.183
Manders' tM2 (Above autothreshold of Ch1), 0.619						Manders' tM2 (Above autothreshold of Ch1), 0.807
5ME(Green+Blue)
Pearson's R value (no threshold), 0.00						Pearson's R value (no threshold), 0.03
Pearson's R value (below threshold), 0.00						Pearson's R value (below threshold), -0.00
Pearson's R value (above threshold), -0.61						Pearson's R value (above threshold), -0.12
Li's ICQ value, 0.475						Li's ICQ value, 0.315
Spearman's rank correlation value, 0.02477653						Spearman's rank correlation value, 0.07678149
Spearman's correlation t-statistic, 21.7109						Spearman's correlation t-statistic, 12.3979
t-statistic degrees of freedom, 767374.000						t-statistic degrees of freedom, 25919.000
Manders' M1 (Above zero intensity of Ch2), 0.048						Manders' M1 (Above zero intensity of Ch2), 0.178
Manders' M2 (Above zero intensity of Ch1), 0.012						Manders' M2 (Above zero intensity of Ch1), 0.056
Manders' tM1 (Above autothreshold of Ch2), 0.009						Manders' tM1 (Above autothreshold of Ch2), 0.063
Manders' tM2 (Above autothreshold of Ch1), 0.012						Manders' tM2 (Above autothreshold of Ch1), 0.055
