# Supplementary material for: PEBP balances apoptosis and autophagy in whitefly upon arbovirus infection
Source: Nat Commun. 2022 Feb 11;13:846. doi: 10.1038/s41467-022-28500-8 (PMC8837789; doi:10.1038/s41467-022-28500-8)
Supplement: Supplementary file 4 — Source Data [file 41467_2022_28500_MOESM4_ESM.zip › Source data/Fig1 C,D/Fig1 C,D.xlsx]

## Sheet: Sheet1
	virus-free					virus-infected
Iap	1.06085	1.13306	0.870687	1.02353	0.911865	0.713784	0.462297	0.619951	0.946206	0.650773
Bcl2	0.930475	1.18048	0.690656	1.1942	1.00419	0.637003	0.836656	0.685885	0.874202	0.718324
Casp1	1.07102	0.974217	0.963027	1.00392	0.987816	1.18016	1.63843	1.40021	1.32775	1.27072
Casp3	1.37365	0.975818	0.746398	1.21253	0.691604	1.27575	1.71081	1.39283	1.38321	1.63356
	virus-free					virus-infected
ATG3	0.959192	1.02093	1.02566	1.0328	0.961411	1.44716	1.26274	1.22821	1.25692	1.44382
ATG8	0.924681	1.15698	0.864754	0.920418	1.13317	2.03312	1.23288	1.30167	1.60254	1.46784
ATG9	1.04957	1.05932	1.05932	0.961353	0.870433	1.99051	1.66225	1.55452	1.65841	1.71294
ATG12	1.01676	0.942122	1.10879	0.903744	1.02858	2.01482	1.795	1.68255	1.62524	1.8583
