# Supplementary material for: PEBP balances apoptosis and autophagy in whitefly upon arbovirus infection
Source: Nat Commun. 2022 Feb 11;13:846. doi: 10.1038/s41467-022-28500-8 (PMC8837789; doi:10.1038/s41467-022-28500-8)
Supplement: Supplementary file 4 — Source Data [file 41467_2022_28500_MOESM4_ESM.zip › Source data/Fig3 A-C/Fig3 A-C.xlsx]

## Sheet: Sheet1
dsGFP	dsPEBP4
1.01709	0.626091
1.11042	0.577454
0.885426	0.710929
	dsGFP			dsPEBP
Iap	1.07565	0.962732	0.96162	1.52824	1.57121	2.25825
Bcl2	1.1545	0.993503	0.852002	1.91932	1.43621	2.25625
Casp1	1.14161	0.953343	0.905049	0.727524	0.646655	0.346534
Casp3	1.07435	0.887897	1.03775	0.770285	0.82748	0.860629
	dsGFP			dsBtPEBP4
ATG3	0.921802	0.965398	1.1128	1.23046	1.40366	1.43315
ATG8	1.03521	0.700564	1.26423	0.943823	0.585033	0.553475
ATG9	1.11676	0.880248	1.003	1.38126	1.23056	1.1455
ATG12	1.02697	1.04855	0.924486	1.54227	1.47603	1.65297
